# Supplementary material for: Endothelial Targeting of Cowpea Mosaic Virus (CPMV) via Surface Vimentin
Source: PLoS Pathog. 2009 May 1;5(5):e1000417. doi: 10.1371/journal.ppat.1000417 (PMC2670497; doi:10.1371/journal.ppat.1000417)
Supplement: Table S1 — Protein name, accession number, number of peptides identified, and sequence coverage of all proteins found in proteomic analysis 1–3. (0.04 MB XLS) [file ppat.1000417.s009.xls]

## Sheet: Sheet1
Supplementary Table 1: Protein name, accession number, number of peptides identified, and sequence coverage of
all proteins found in proteomic analysis 1-3.
Analysis No	Protein No	Protein Name	Acession Number	Number of Peptides	Sequence coverage
1	1	T-complex protein 1, beta subunit (TCP-1-beta) (CCT-beta)	P80314	23	0.52
1	2	T-complex protein 1, theta subunit (TCP-1-theta) (CCT-theta)	P42932	27	0.51
1	3	Pyruvate kinase, isozyme M2	P52480	18	0.43
1	4	T-complex protein 1, delta subunit (TCP-1-delta) (CCT-delta)	P80315	20	0.51
1	5	Vimentin	P20152	28	0.56
1	6	T-complex protein 1, eta subunit (TCP-1-eta) (CCT-eta)	P80313	18	0.4
1	7	Pyruvate kinase, isozymes M1/M2 (EC 2.7.1.40) (Pyruvate kinase muscle isozyme)	P11980	14	0.3
1	8	T-complex protein 1, alpha subunit B (TCP-1-alpha)	P11983	18	0.42
1	9	T-complex protein 1, zeta subunit (TCP-1-zeta) (CCT-zeta)	P80317	17	0.38
1	10	Heterogeneous nuclear ribonucleoprotein K	P61979	14	0.34
1	11	Aspartyl-tRNA synthetase	Q922B2	16	0.4
1	12	Protein disulfide-isomerase A3 precursor	P27773	13	0.25
1	13	Protein disulfide-isomerase precursor	P09103	14	0.28
1	14	Importin alpha-2 subunit (Karyopherin alpha-2 subunit) (SRP1-alpha)	P52293	10	0.25
1	15	D-3-phosphoglycerate dehydrogenase	Q61753	10	0.21
1	16	26S proteasome non-ATPase regulatory subunit 3	P14685	11	0.24
1	17	Protein disulfide-isomerase A3 precursor	P11598	13	0.25
1	18	ATP synthase alpha chain, mitochondrial precursor	Q03265	10	0.19
1	19	Asparagine synthetase [glutamine-hydrolyzing]	Q61024	9	0.18
1	20	60 kDa heat shock protein, mitochondrial precursor	P63038	8	0.18
1	21	T-complex protein 1, gamma subunit (TCP-1-gamma)	P80318	8	0.19
1	22	T-complex protein 1, epsilon subunit	P80316	5	0.14
1	23	H/ACA ribonucleoprotein complex subunit 4 (EC 5.4.99.-) (Dyskerin)	Q9ESX5	5	0.16
1	24	Ras-GTPase-activating protein binding protein 1	P97855	6	0.16
1	25	Polypyrimidine tract-binding protein 1 (PTB)	Q00438	4	0.13
1	26	Histidyl-tRNA synthetase	Q61035	6	0.14
1	27	Seryl-tRNA synthetase	P26638	8	0.18
1	28	Coatomer delta subunit (Delta-coat protein)	Q5XJY5	10	0.23
1	29	Inosine-5'-monophosphate dehydrogenase 2	P12269	7	0.16
1	30	Heterogeneous nuclear ribonucleoprotein L (hnRNP L)	Q8R081	5	0.14
1	31	Serine/threonine protein phosphatase 2A, 65 kDa regulatory subunit A, alpha iso	Q76MZ3	6	0.14
1	32	EH-domain containing protein 1 (mPAST1)	Q9WVK4	4	0.13
1	33	Propionyl-CoA carboxylase beta chain, mitochondrial precursor (EC 6.4.1.3)	Q99MN9	6	0.16
1	34	Hydroxymethylglutaryl-CoA synthase, cytoplasmic	Q8JZK9	3	0.08
1	35	Protein RCC2	Q8BK67	11	0.24
1	36	Keratin, type I cytoskeletal 10 (Cytokeratin-10)	P02535	4	0.07
1	37	Tubulin alpha-2 chain (Alpha-tubulin 2) (Alpha-tubulin isotype M-alpha-2)	P05213	4	0.13
1	38	Histone deacetylase 2 (HD2) (YY1 transcription factor binding protein)	P70288	3	0.08
1	39	Glycylpeptide N-tetradecanoyltransferase 1	O70310	2	0.05
1	40	Vacuolar ATP synthase subunit B, brain isoform	P62814	2	0.06
1	41	Actin, cytoplasmic 1 (Beta-actin)	P60710	4	0.13
1	42	Keratin, type II cytoskeletal 1	P04104	5	0.05
1	43	DNA primase large subunit	P33610	2	0.04
1	44	NEDD8-activating enzyme E1 regulatory subunit	Q8VBW6	2	0.05
1	45	Splicing factor 3A subunit 3	Q9D554	4	0.1
1	46	Nucleolin (Protein C23)	P09405	2	0.04
1	47	Glucose-6-phosphate isomerase	P06745	3	0.07
1	48	Ubiquitin carboxyl-terminal hydrolase 14	Q9JMA1	3	0.09
1	49	Prolyl 4-hydroxylase alpha-2 subunit precursor	Q60716	2	0.04
1	50	Glucose-6-phosphate 1-dehydrogenase X	Q00612	4	0.09
1	51	Tubulin beta-2C chain	P68372	3	0.13
1	52	DnaJ homolog subfamily C member 7	Q9QYI3	2	0.04
1	53	Keratin, type II cytoskeletal 5 (Cytokeratin-5) (CK-5)	Q922U2	2	0.03
1	54	Non-POU domain-containing octamer-binding protein	Q99K48	2	0.04
1	55	PRP19/PSO4 homolog (Nuclear matrix protein 200) (Nuclear matrix protein SNEV)	Q99KP6	3	0.07
1	56	Importin alpha-3 subunit (Karyopherin alpha-3 subunit)	O35344	3	0.06
1	57	60-kDa SS-A/Ro ribonucleoprotein (60 kDa Ro protein)	O08848	2	0.04
1	58	Ras-GTPase-activating protein binding protein 2	P97379	3	0.08
1	59	Splicing factor U2AF 65 kDa subunit (U2 auxiliary factor 65 kDa subunit	P26369	2	0.07
1	60	Apoptosis inhibitor 5 (API-5)	O35841	2	0.04
1	61	COP9 signalosome complex subunit 1 (Signalosome subunit 1)	Q99LD4	2	0.05
1	62	Dynein light intermediate chain 2, cytosolic	Q6PDL0	2	0.03
1	63	KH domain containing, RNA binding, signal transduction associated protein 1	Q60749	2	0.07
1	64	Glutamate dehydrogenase 1, mitochondrial precursor	P26443	2	0.03
1	65	Keratin, type II cytoskeletal 4 (Cytokeratin-4) (CK-4) (Keratin-4) (K4) (Type II	P07744	2	0.05
1	66	Inosine-5'-monophosphate dehydrogenase 1 (EC 1.1.1.205) (IMP dehydrogenase 1)	P50096	2	0.07
1	67	Catalase	P24270	2	0.05
1	68	Dynein light intermediate chain 1, cytosolic (Dynein light chain A)	Q8R1Q8	2	0.05
2	1	ATP synthase beta chain, mitochondrial precursor (EC 3.6.3.14)	P56480	13	0.34
2	2	ATP synthase alpha chain, mitochondrial precursor	Q03265	12	0.27
2	3	Vimentin	P20152	14	0.33
2	4	Glutamate dehydrogenase 1, mitochondrial precursor	P26443	2	0.05
2	5	Dihydrolipoyl dehydrogenase, mitochondrial precursor	O08749	3	0.08
2	6	Calreticulin precursor	P14211	3	0.09
2	7	Aldehyde dehydrogenase, mitochondrial	P47738	2	0.05
3	1	Vimentin	P20152	2	0.07
3	1	Keratin, type II cytoskeletal 2 epidermal	P35908	3	0.06
All accession numbers correspond to those in UniProtKB/Swiss-Prot database for mouse proteins
